# Supplementary material for: Fluid Biomarkers of Cognitive Impairments Following Traumatic Brain Injury: A Systematic Review and Meta Analysis
Source: Int J Mol Sci. 2026 May 11;27(10):4274. doi: 10.3390/ijms27104274 (PMC13207309; doi:10.3390/ijms27104274)
Supplement: Supplementary file 1 [file ijms-27-04274-s001.zip]

Archive with 1 entries (1 files):
- ijms-4231670-supplementary.pdf
